# Supplementary material for: Effect of Buddleja cordata Leaf Extract on Diabetic Nephropathy in Rats
Source: Int J Mol Sci. 2024 Oct 24;25(21):11432. doi: 10.3390/ijms252111432 (PMC11546301; doi:10.3390/ijms252111432)
Supplement: Supplementary file 1 [file ijms-25-11432-s001.zip]

Archive with 1 entries (1 files):
- ijms-3136877-supplementary.pdf
